# Supplementary material for: Eurycomanone and Eurycomanol from Eurycoma longifolia Jack as Regulators of Signaling Pathways Involved in Proliferation, Cell Death and Inflammation
Source: Molecules. 2014 Sep 16;19(9):14649–66. doi: 10.3390/molecules190914649 (PMC6270735; doi:10.3390/molecules190914649)
Supplement: Supplementary File 1 [file molecules-19-14649-s001.zip]

Archive with 9 entries (6 files):
- Hajjouli_video/
- Hajjouli_video/K562 - DMSO.wmv
- __MACOSX/
- __MACOSX/Hajjouli_video/
- __MACOSX/Hajjouli_video/._K562 - DMSO.wmv
- Hajjouli_video/K562 - Eurycomanol 15┬╡M.wmv
- __MACOSX/Hajjouli_video/._K562 - Eurycomanol 15┬╡M.wmv
- Hajjouli_video/K562 - Eurycomanone 15┬╡M.wmv
- __MACOSX/Hajjouli_video/._K562 - Eurycomanone 15┬╡M.wmv
